# Supplementary material for: Estimating range of influence in case of missing spatial data: a simulation study on binary data
Source: Int J Health Geogr. 2015 Jan 6;14:1. doi: 10.1186/1476-072X-14-1 (PMC4325952; doi:10.1186/1476-072X-14-1)
Supplement: Supplementary file 1 — Additional file 1: R code for analysis using the INLA package and parallel computing. (TXT 4 KB) [file 12942_2014_619_MOESM1_ESM.txt]

##### Fitting a logistic regression model with a spatially structured random effect
##### to incomplete data using the SPDE/INLA approach.
##### Refer to the INLA package for details on specific inla-functions

## Required data
##
## data.obs: data set with a observed binary outcome y and covariate x1 
## data.pred: data set with a missing binary outcome y and covariate x1 
## 
## loc.obs: coordinates of locations with observed y
## loc.pred: coordinates of locations with missing y
## loc.all: coordinates of all locations  
##
## poly: spatial polygon

library(INLA)

## Preparing data 
border <- inla.sp2segment(poly)
mesh.poly <-inla.mesh.2d(loc=loc.all,boundary=border)

A.obs <- inla.spde.make.A(mesh.poly,loc=loc.obs) 
A.pred <- inla.spde.make.A(mesh.poly,loc=loc.pred) 

SPDE <- inla.spde2.matern(mesh.poly,alpha=2)
index <- inla.spde.make.index(name="spatial",SPDE$n.spde)

stack.obs <- inla.stack(
  data=list(y=data.obs$y),
  A=list(A.obs,1),
  effects=list(c(index,list(Intercept=rep(1, mesh.poly$n))),
               list(covariate1=data.obs$x1)),
  tag="obs")

stack.pred <- inla.stack(
  data=list(y=NA),
  A=list(A.pred,1),
  effects=list(c(index,list(Intercept=rep(1, mesh.poly$n))),
               list(Covariate1=data.pred$x1)),
  tag="pred")

stack <- inla.stack(stack.obs,stack.pred)

                         
## Defining the model             
formula <- y ~ -1 + Intercept + covariate1 + f(spatial,model=inla.spde2.matern(mesh.poly,alpha=2),
                                                            hyper=list(Theta1=list(param=c(0,0,0.001,0,0,0.001))))


## Inference, including predicted values and calculation of DIC
result.pred <- inla.hyperpar(inla(formula,
                 data=inla.stack.data(stack,spde=SPDE),
                 family="binomial",
                 control.predictor=list(A=inla.stack.A(stack),compute=TRUE,link=1),
                 control.compute=list(dic=TRUE)))
                             

## Regression parameter estimates
result.pred$summary.fixed

## Range of influence
inla.emarginal(function(x) x,inla.tmarginal(function(x) sqrt(8)/exp(x), result.pred$marginals.hyperpar[[2]]))
                        


##### Multiple imputation
##### Creating a list of 5 imputed data sets with 
##### imputed values sampled from the posterior marginals of predicted values
##### at locations with missing observations

data.list <- list()

n.imput <- 5
n.pred <- length(data.pred$y)

data.imput <- rbind(data.obs,data.pred)
data.imput$imput.y <- c(data.obs$y,rep(NA,times=n.pred))

index.pred <- inla.stack.index(stack,"pred")$data
marg.fit.pred <- result.pred$marginals.fitted.values[index.pred]

sample <- matrix(rep(NA, times=n.pred))

for (j in 1:n.imput){
  for (i in 1:n.pred){
    p <- inla.rmarginal(1, marg.fit.pred[[i]])
    sample[i] <- as.numeric(rbinom(n=1,size=1,prob=p))
  }
data.imput$imput.y[is.na(data.imput$y)] <- sample
data.list[[j]] <- data.imput  
}


##### Analysing the 5 imputed data sets in data.list using parallel computing
##### - not really necessary, but included for illustration. 
##### result.imput is a list containing the results from each imputed data set as elements

library(parallel)

cl <- makeCluster(detectCores())
clusterEvalQ(cl,library(INLA))
clusterExport(cl,varlist=c("data.list","loc.all","mesh.poly")) 

result.imput <- parLapply(cl,data.list,function(i){
  
  data <- i
  
  A.imput <- inla.spde.make.A(mesh.poly,loc=loc.all) 
  
  SPDE <- inla.spde2.matern(mesh=mesh.poly,alpha=2)
  index <- inla.spde.make.index(name="spatial",SPDE$n.spde)
  
  stack <- inla.stack(
    data=list(y=data$imput.y),
    A=list(A.imput,1),
    effects=list(c(index,list(Intercept=rep(1, mesh.poly$n))),
                 Covariate=data$x1),
    tag="imput")
  
  
  formula <- y ~ -1 + Intercept + Covariate+ f(spatial,model=inla.spde2.matern(mesh.poly,alpha=2),
                                                   hyper=list(Theta1=list(param=c(0,0,0.001,0,0,0.001))))
  
  result.imput <- inla.hyperpar(inla(formula,
                    data=inla.stack.data(stack,spde=SPDE),
                    family="binomial",
                    control.predictor=list(A=inla.stack.A(stack),compute=TRUE,link=1),
                    control.compute=list(dic=TRUE)))
  
})

stopCluster(cl)           
